# Supplementary material for: Cryptic Diversity of the European Blind Mole Rat Nannospalax leucodon Species Complex: Implications for Conservation
Source: Animals (Basel). 2022 Apr 23;12(9):1097. doi: 10.3390/ani12091097 (PMC9105853; doi:10.3390/ani12091097)
Supplement: Supplementary file 1 [file animals-12-01097-s001.zip]

Archive with 1 entries (1 files):
- animals-1631526-supplementary.pdf
